# Supplementary material for: Extraction, Structural, and Antioxidant Properties of Oligosaccharides Hydrolyzed from Panax notoginseng by Ultrasonic-Assisted Fenton Degradation
Source: Int J Mol Sci. 2023 Feb 24;24(5):4506. doi: 10.3390/ijms24054506 (PMC10003133; doi:10.3390/ijms24054506)
Supplement: Supplementary file 1 [file ijms-24-04506-s001.zip]

Archive with 1 entries (1 files):
- ijms-2209887-supplementary.pdf
